# Supplementary material for: Older postmenopausal women with lower lean mass have hypermethylated sites in the PI3K-Akt pathway
Source: Front Physiol. 2023 Apr 10;14:1150821. doi: 10.3389/fphys.2023.1150821 (PMC10143498; doi:10.3389/fphys.2023.1150821)
Supplement: Supplementary file 1 [file Table1.xlsx]

## Sheet: Plan1
ID	DMRindex	CHR	MAPINFO	Gene	Feature	cgi	t	Mean Beta Value LLM	Mean Beta Value MLM	Delta Beta
cg17588455	1	6	33048485	HLA-DPB1	Body	island	1.9687	0.485546	0.497953	-0.0124068
cg25491704	1	6	33048879	HLA-DPB2	Body	shore	2.98811	0.784529	0.778829	0.00570003
cg09234582	1	6	33048286	HLA-DPB3	Body	shore	2.37821	0.528722	0.563768	-0.0350459
cg17362900	1	6	33047944	HLA-DPB4	Body	shore	1.29235	0.746414	0.757235	-0.0108213
cg25045942	1	6	33048291	HLA-DPB5	Body	shore	3.25888	0.655286	0.688693	-0.0334069
cg02197634	1	6	33048875	HLA-DPB6	Body	shore	3.31334	0.776402	0.818733	-0.0423301
cg14801692	1	6	33048592	HLA-DPB7	Body	island	2.19382	0.569444	0.604365	-0.0349217
cg19053046	1	6	33048254	HLA-DPB8	Body	shore	2.74406	0.6032	0.638491	-0.0352905
cg13581859	1	6	33048706	HLA-DPB9	Body	island	2.48011	0.639809	0.670082	-0.0302728
cg19990651	1	6	33048555	HLA-DPB10	Body	island	2.6093	0.393747	0.448666	-0.0549196
cg01132696	1	6	33048558	HLA-DPB11	Body	island	1.72634	0.389765	0.401201	-0.0114353
cg06437840	1	6	33048529	HLA-DPB12	Body	island	2.6743	0.600651	0.618016	-0.0173656
cg25511667	1	6	33048732	HLA-DPB13	Body	island	2.64758	0.719815	0.731278	-0.0114631
cg02692313	1	6	33048444	HLA-DPB14	Body	island	2.5564	0.653809	0.687446	-0.033637
cg10850215	1	6	33048469	HLA-DPB15	Body	island	2.44072	0.512477	0.533859	-0.0213822
cg09059466	1	6	33048086	HLA-DPB16	Body	shore	2.13184	0.225687	0.245674	-0.0199871
cg15829535	1	6	33048760	HLA-DPB17	Body	island	3.17004	0.286193	0.308075	-0.0218811
cg07730329	2	5	140810137	PCDHGA2	Body	shore	-2.81751	0.166554	0.154168	0.0123855
cg12304520	2	5	140810123	PCDHGA3	Body	shore	-1.77069	0.135347	0.143597	-0.00825051
cg07802710	2	5	140810260	PCDHGA4	Body	shore	-2.12334	0.111314	0.119998	-0.00868328
cg11647681	2	5	140810161	PCDHGA4	Body	shore	-1.76455	0.132943	0.149875	-0.0169326
cg23082339	2	5	140810051	PCDHGA4	Body	shore	-2.0432	0.0932888	0.104043	-0.0107547
cg21185686	2	5	140810433	PCDHGA4	Body	shore	-1.51863	0.139701	0.152544	-0.0128434
cg02267483	2	5	140810404	PCDHGA4	Body	shore	-2.60639	0.141851	0.129829	0.0120216
cg02452944	2	5	140810109	PCDHGA4	Body	shore	-2.36566	0.205802	0.198009	0.00779217
cg021627409	2	5	140810106	PCDHGA4	Body	shore	-1.66037
cgcg00699901	3	16	2908157	PRSS22	1stExon	shore	-1.71782
cg02256969	3	16	2908245	PRSS22	TSS200	shore	-2.4581	0.0624952	0.0566875	0.00580774
cg00944388	3	16	2907695	PRSS22	Body	island	2.34583	0.113654	0.100189	0.0134641
cg07129104	3	16	2907517	PRSS22	Body	shore	-2.61745	0.198894	0.169907	0.0289868
cg27620871	3	16	2908219	PRSS22	TSS200	shore	-2.0678	0.0752421	0.076776	-0.00153385
cg18345369	3	16	2907859	PRSS22	Body	shore	-2.69554	0.185132	0.156745	0.0283868
cg21452411	3	16	2908211	PRSS22	TSS200	shore	-2.90673	0.193222	0.169304	0.0239179
cg07516511	3	16	2907819	PRSS22	Body	island	-2.75377	0.327704	0.280766	0.0469388
cg11811828	4	6	31148666		IGR	shore	-2.0045	0.460812	0.457164	0.00364836
cg14036627	4	6	31148657		IGR	shore	-1.87588	0.458474	0.439979	0.0184951
cg26818629	4	6	3118516		IGR	island	-1.71208	0.617781	0.601101	0.0166806
cg27547543	4	6	31148524		IGR	island	-2.31425	0.47825	0.444204	0.0340458
cg09357589	4	6	31148552		IGR	island	-2.00295	0.506786	0.494418	0.0123684
cg03078486	4	6	31148474		IGR	island	-1.74711	0.565838	0.548392	0.0174459
cg24427850	4	6	31148409		IGR	island	-1.7233	0.676042	0.655507	0.0205349
cg22701603	4	6	31148483		IGR	island	-1.51459	0.577406	0.568883	0.00852233
cg22291762	4	6	31148404		IGR	island	-1.99768	0.577547	0.564163	0.0133836
cg23252259	4	6	31148612		IGR	shore	-2.28108	0.465058	0.46366	0.00139796
cg26668675	4	6	3118463		IGR	island	-1.70045	0.483824	0.469932	0.0138917
cg23588049	5	12	75784862	GLIPR1L2	TSS200	island	1.32606	0.0474372	0.0537008	-0.00626359
cg17050806	5	12	75785295	GLIPR1L2	Body	shore	0.933586	0.0833682	0.0802335	0.00313473
cg00108944	5	12	75784855	GLIPR1L2	TSS200	island	1.69995	0.0596045	0.0738673	-0.0142628
cg15942481	5	12	75785230	GLIPR1L2	Body	island	0.681378	0.0352819	0.0402899	-0.00500795
cg21272279	5	12	7585232	GLIPR1L2	Body	island	1.17845	0.0712267	0.0825445	-0.0113178
cg04311024	5	12	7585089	GLIPR1L2	1stExon	island	1.93078
cg02415057	5	12	75784884	GLIPR1L2	TSS200	island	2.09331	0.0814242	0.090505	-0.00908083
cg12351126	5	12	7584864	GLIPR1L2	TSS200	island	1.696	0.104296	0.117044	-0.0127477
cg02071292	5	12	7585097	GLIPR1L2	1stExon	island	1.57044	0.0697702	0.0776661	-0.00789585
cg20698501	6	17	259755	C170rf97	TSS1500	island	-1.33588	0.087005	0.06263	0.024375
cg11383747	6	17	260000	C170rf97	TSS200	island	-1.30746	0.0301228	0.0281712	0.00195156
cg19585061	6	17	259924	C170rf97	TSS200	island	-1.82266	0.0345088	0.0306639	0.00384492
cg16791721	6	17	259991	C170rf97	TSS200	island	-1.58442
cg17481490	6	17	259980	C170rf97	TSS200	island	-0.548873	0.11059	0.105651	0.00493908
cg15864601	6	17	259839	C170rf97	TSS1500	island	-1.27723	0.102387	0.0645184	0.0378682
cg02425140	6	17	259930	C170rf97	TSS200	island	-1.7644	0.0290441	0.0222024	0.00684171
cg13477164	6	17	259942	C170rf97	TSS200	island	-1.90797	0.0282759	0.0190101	0.00926581
cg19360852	7	12	12848977	GPR19	5'UTR	shore	-1.6555	0.213934	0.225785	-0.0118513
cg21121336	7	12	12849068	GPR19	1stExon	island	-1.46659	0.0364313	0.0463595	-0.00992821
cg20631472	7	12	12849269	GPR19	TSS200	island	-0.567397	0.0569266	0.0620775	-0.00515092
cg03933279	7	12	12849136	GPR19	TSS200	island	-1.67851	0.0578349	0.0681879	-0.010353
cg22778421	7	12	12849229	GPR19	TSS200	island	-1.97764	0.0683676	0.0661653	0.0022023
cg06928346	7	12	12849096	GPR19	1stExon	island	0.305749	0.501491	0.517281	-0.01579
cg13417420	7	12	12849159	GPR19	TSS200	island	-1.41606
cg13697193	7	12	12849138	GPR19	TSS200	island	-2.11931	0.111643	0.113272	-0.00162894
cg00698413	8	2	225266656	FAM124B	5'UTR	opensea	-2.46999	0.0649686	0.0524779	0.0124907
cg25313930	8	2	225266783	FAM124B	TSS200	opensea	-1.36744	0.0464435	0.0386001	0.00784341
cg01244015	8	2	225266843	FAM124B	TSS200	opensea	-1.71288	0.046698	0.0426991	0.00399888
cg01833675	8	2	225266876	FAM124B	TSS200	opensea	-2.29698	0.0573901	0.0535247	0.00386546
cg10114725	8	2	225266733	FAM124B	TSS200	opensea	-1.82439	0.0351619	0.0271369	0.00802498
cg18890556	8	2	225266580	FAM124B	5'UTR	opensea	-1.80753	0.0819124	0.0860299	-0.00411744
cg24516901	8	2	225266801	FAM124B	TSS200	opensea	-1.81588	0.0777333	0.0676719	0.0100614
cg06737318	9	19	7694596	XAB2	TSS200	island	1.64016	0.0181315	0.0167108	0.00142078
cg08450913	9	19	7694688	XAB2	TSS1500	shore	-1.54844	0.0336698	0.0232068	0.010463
cg22501231	9	19	7694551	XAB2	TSS200	island	-1.31883	0.11486	0.0858257	0.029034
cg14036884	9	19	7694678	XAB2	TSS1500	shore	-0.649808	0.0274593	0.0245274	0.00293187
cg01311717	9	19	7694494	XAB2	TSS200	island	-1.44497	0.0264156	0.0201168	0.00629878
cg06869532	9	19	7694522	XAB2	TSS200	island	-0.498405	0.0388207	0.0387348	8.59117e-05
cg18683720	9	19	7694563	XAB2	TSS200	island	-0.946533	0.0764638	0.0760658	0.000398031
cg15821939	10	8	1765387	MIR596	TSS200	shore	-1.2553	0.0669395	0.0567994	0.0101401
cg25673948	10	8	1765296	MIR596	TSS200	shore	-1.22787	0.0445894	0.0330505	0.0115389
cg05650680	10	8	1765217	MIR596	TSS200	shore	-1.9316	0.0484257	0.0387175	0.00970822
cg00790020	10	8	1765477		IGR	shore	-2.03618	0.0732558	0.0521512	0.0211046
cg11998141	10	8	1765309	MIR596	TSS200	shore	-1.23628	0.122826	0.107065	0.0157607
cg09899173	10	8	1765336	MIR596	TSS200	shore	-1.05607	0.0363767	0.0264845	0.00989226
cg09177567	10	8	1765312	MIR596	TSS200	shore	-1.2442	0.0656308	0.0526915	0.0129393
cg12142501	10	8	1765358	MIR596	TSS200	shore	-1.0994	0.0644188	0.0460424	0.0183763
